# Supplementary material for: Impact of Ultrasound Pre-Treatment on the Drying Kinetics and Quality of Chicken Breast—A Comparative Study of Convective and Freeze-Drying Methods
Source: Foods. 2024 Sep 8;13(17):2850. doi: 10.3390/foods13172850 (PMC11395696; doi:10.3390/foods13172850)
Supplement: Supplementary file 1 [file foods-13-02850-s001.zip]

Archive with 1 entries (1 files):
- foods-3191153-supplementary.pdf
